# Supplementary material for: Effects of Sex and Cross-Sex Hormone Treatment on Renal MCT/SMCT Expression Following Prepubertal Gonadectomy
Source: Pharmaceutics. 2025 Feb 14;17(2):252. doi: 10.3390/pharmaceutics17020252 (PMC11859816; doi:10.3390/pharmaceutics17020252)
Supplement: Supplementary file 1 [file pharmaceutics-17-00252-s001.zip]

Archive with 4 entries (4 files):
- Figure S1 Correlation MCT1 and CD147.pdf
- Figure S2 Correlation Estradiol and Protein Expression.pdf
- Figure S3 Correlation Progesterone and Protein Expression.pdf
- Figure S4 Correlation Testosterone and Protein Expression.pdf
